# Supplementary material for: By-Products Valorization: Peptide Fractions from Milk Permeate Exert Antioxidant Activity in Cellular and In Vivo Models
Source: Antioxidants (Basel). 2024 Oct 10;13(10):1221. doi: 10.3390/antiox13101221 (PMC11504225; doi:10.3390/antiox13101221)
Supplement: Supplementary file 1 [file antioxidants-13-01221-s001.zip]

Archive with 1 entries (1 files):
- antioxidants-3233122-supplementary.pdf
